# Supplementary material for: Fungal Jasmonate as a Novel Morphogenetic Signal for Pathogenesis
Source: J Fungi (Basel). 2021 Aug 26;7(9):693. doi: 10.3390/jof7090693 (PMC8471849; doi:10.3390/jof7090693)
Supplement: Supplementary file 1 [file jof-07-00693-s001.zip]

Archive with 1 entries (1 files):
- jof-1357542-supplementary.pdf
